# Supplementary material for: Integration of single-cell transcriptomes and biological function reveals distinct behavioral patterns in bone marrow endothelium
Source: Nat Commun. 2022 Nov 24;13:7235. doi: 10.1038/s41467-022-34425-z (PMC9700769; doi:10.1038/s41467-022-34425-z)
Supplement: Supplementary file 8 — Source Data [file 41467_2022_34425_MOESM8_ESM.xlsx]

## Sheet: Figure 2b
						Note
Passaging of sorted tdT+ cells from fresh BM (T0tdT+)						n=4 n number refers to each experiment from individual mouse as indicated
Culture start date	Age	Total sorted cell # (Day 0)	Total cell # (x10^4) (Day 12)	BMEC 2-week expansion (fold change of Day12/Day0)
2020-06-24	Adult, 5.5mo	4345	2.4	5.52359
2020-06-24	Adult, 5.5mo	6255	2.6	4.15667
2020-08-17	Adult, 7.0mo	8092	8.4	10.3806
2020-08-17	Adult, 7.0mo	8818	7	7.93831
			Mean	6.9998
			SD	2.74307
Passaging of WBM culture (P0tdT+)						n=8 n number refers to each experiment from individual mouse as indicated
Culture start date	Age	CD45-tdT+ # (x10^6) (Day 0)	CD45-tdT+ # (x10^6) (Day 14)	BMEC 2-week expansion (fold change of Day14/Day0)
2020-10-07	Adult, 4.5mo	0.00978	2.2464	229.693
2020-10-07	Adult, 4.5mo	0.011415	2.5025	219.229
2020-11-11	Adult, 5.0mo	0.009198	2.622	285.062
2020-11-11	Adult, 5.0mo	0.009898	2.888	291.776
2020-11-11	Adult, 5.0mo	0.01514	2.232	147.424
2020-06-17	Adult, 6.0mo	0.009126	3.3904	371.51
2020-06-17	Adult, 6.0mo	0.00813	2.2914	281.845
2020-06-17	Adult, 6.0mo	0.011267	2.7875	247.404
			Mean	259.243
			SD	65.4192

## Sheet: 3d
Top					Note
P0 WBM culture (Day 14)					n=12 n number refers to each experiment from individual mouse as indicated
Age	Emcn+ (%) (from CD45-tdT+)	Emcn- (%) (from CD45-tdT+)
Adult, 6.0mo	14.7	84.7
Adult, 6.0mo	16.9	82.6
Adult, 6.0mo	11.2	88.5
Adult, 7.0mo	5.08	94.5
Adult, 7.0mo	4.54	95.1
Adult, 6.0mo	15.2094	84.7906
Adult, 6.0mo	9.86394	90.1361
Adult, 6.0mo	8.5016	91.4984
Adult, 5-7mo	6.95704	93.043
Adult, 4mo	13.3285	86.6715
Adult, 5.5mo	18.4702	81.5298
Adult, 6mo	21.884	78.116
Mean	12.2196	87.5988
SD	5.46687	5.43459
Bottom
P0 WBM culture (Day 14)					n=5 n number refers to each experiment from individual mouse as indicated
Age	Sca1 MFI Emcn+ (%) (from CD45-tdTomato+)	Sca1 MFI Emcn- (%) (from CD45-tdTomato+)	Sca1 MFI fold increase (Emcn- / Emcn+)
Adult, 6.0mo	11251	15584	1.38512
Adult, 6.0mo	12916	18717	1.44913
Adult, 6.0mo	11291	19280	1.70755
Adult, 7.0mo	19411	25296	1.30318
Adult, 7.0mo	22986	29738	1.29374
Mean	15571	21723	1.42775
SD	5332.86	5694.25	0.16885

## Sheet: 3e
												Note
Percentages from total detached cells		P0			P1			P2				n=3 n number refers to each experiment from individual mouse as indicated
		Emcn+	Emcn-	tdT+	Emcn+	Emcn-	tdT+	Emcn+	Emcn-	tdT+
2020-06-17	Adult, 6.0mo	4.72	27.8	32.6	0.83	29.9	30.6	0.17	28.5	28.76
2020-06-17	Adult, 6.0mo	3.4	17	20.2	0.42	22.2	22.7	0.14	18.8	18.96
2020-06-17	Adult, 6.0mo	2.48	19.8	22.3	0.44	25.3	25.8	0.19	21.7	21.89
Mean		3.53333	21.5333	25.0333	0.563333	25.8	26.3667	0.166667	23	23.2033
SD		1.12594	5.60476	6.63652	0.231157	3.87427	3.98037	0.0251661	4.97896	5.03027

## Sheet: 3f
														Note
	Emcn+										Mean	SD		n=8-10 n number refers to each experiment from individual mouse as indicated
P0	10	3.52	13.8	8.07	6.08	5.13	4.62	14.7	17	11.2	9.412	4.68159
P1	1	0.92	1.36	0.63	0.7			2.74	1.89	1.69	1.36625	0.7157
P2	0.14	0.16	0.17	0.12	0.07			0.11	0.1	0.07	0.1175	0.0377018
	Emcn-										Mean	SD
P0	89.5	96.2	85.9	91.7	93.8	94.4	95	84.7	82.5	88.5	90.22	4.75273
P1	98.9	99	98.5	99.3	99.2			97.1	98	98.2	98.525	0.740174
P2	99.8	99.7	99.7	99.8	99.8			99.8	99.7	99.9	99.775	0.0707107

## Sheet: 4a
										Note
Age	Day 0				Age	Day 14				n=14 for Day 0 n=10 for Day 14 n number refers to each experiment from individual mouse as indicated
	CD45+tdT- (%)	CD45-tdT- (%)	CD45-tdT+ (%)			CD45+tdT- (%)	CD45-tdT- (%)	CD45-tdT+ (%)
Adult, 6.0mo	98.1	1.33	0.00787		Adult, 4.5mo	43.1	37.7	15.6
Adult, 6.0mo	97.5	1.53	0.00154		Adult, 4.5mo	44.2	33.8	17.5
Adult, 6.0mo	97.4	1.74	0.00502		Adult, 5.0mo	44.4	43.5	11.4
Adult, 2.5mo	98.5	1.015	0.0205		Adult, 5.0mo	46.6	37.2	15.2
Adult, 2.5mo	98.2	1.42	0.00804		Adult, 5.0mo	60.6	25.6	12.4
Adult, 5.5mo	98	1.61	0.00488		Adult, 7.0mo	38.7	38	22.5
Adult, 5.5mo	98.3	1.47	0.00561		Adult, 7.0mo	55.4	26.7	16.9
Adult, 5.5mo	98.3	1.44	0.0031		Adult, 6.0mo	8.73	56.5	32.6
Adult, 6.0mo	97.5	1.65	0.02		Adult, 6.0mo	28.9	48.3	20.1
Adult, 6.0mo	98.1	1.31	0.011		Adult, 6.0mo	29.8	45.7	22.3
Adult, 6.0mo	97.6	1.62	0.014		Mean	40.043	39.3	18.65
Adult, 5.5mo	97.2	0.56	0.017		SD	14.7514	9.54987	6.165
Adult, 5.5mo	98.7	0.75	0.011
Adult, 5.5mo	98.7	1.03	0.00969
Mean	98.0071	1.31964	0.00994643
SD	0.490626	0.354121	0.00604568

## Sheet: 4b
										Note
Age	Day 0				Age	Day 14				n=10 n number refers to each experiment from individual mouse as indicated
	HC CD45+tdT- (%)	MC CD45-tdT- (%)	EC CD45-tdT+ (%)			MF CD45+tdT- (%)	MC CD45-tdT- (%)	EC CD45-tdT+ (%)
Adult, 6.0mo	97.5	1.42	0.012		Adult, 4.5mo	43.1	37.7	15.6
Adult, 6.0mo	98.8	1.29	0.015		Adult, 4.5mo	44.2	33.8	17.5
Adult, 6.0mo	98.4	0.77	0.014		Adult, 5.0mo	44.4	43.5	11.4
Adult, 2.5mo	97.6	1.5	0.014		Adult, 5.0mo	46.6	37.2	15.2
Adult, 2.5mo	98.5	1.03	0.02		Adult, 5.0mo	60.6	25.6	12.4
Adult, 5.5mo	96	3.81	0.048		Adult, 7.0mo	38.7	38	22.5
Adult, 5.5mo	98.3	1.61	0.015		Adult, 7.0mo	55.4	26.7	16.9
Adult, 5.5mo	97.6	1.62	0.013		Adult, 6.0mo	8.73	56.5	32.6
Adult, 6.0mo	98.1	1.31	0.01		Adult, 6.0mo	28.9	48.3	20.1
Adult, 6.0mo	97.5	1.65	0.019		Adult, 6.0mo	29.8	45.7	22.3
Mean	97.83	1.601	0.018		Mean	40.043	39.3	18.65
SD	0.794495	0.824856	0.0109545		SD	14.7514	9.54987	6.165

## Sheet: 4c
								Note
Percentage (%)	Fresh WBM	P0	P1	P2	P3	P4		n=10 for Fresh WBM and P0 n=8 for P1 and P2 n=7 for P3 n=6 for P4 n number refers to each experiment from individual mouse
CD45+tdT-	98.55	44.71	4.57	2.41	2.21	0
	98.7	46.28	3.55	2.65	2.03	0
	99.21	44.71	10.33	2.53	4.2	0.51
	98.47	47.07	8.54	4.34	2.01	0.83
	98.95	61.46	9.5	3.94	0.99	0.69
	96.14	39.01	6.65	1.71	1.26	0.72
	98.37	55.96	5.68	1.44	0.92
	98.35	8.92	7.49	1.15
	98.67	29.7
	98.32	30.47
Mean	98.373	40.829	7.03875	2.52125	1.94571	0.458333
SD	0.833934	14.9296	2.3788	1.1375	1.12536	0.369617
Percentage (%)	Fresh WBM	P0	P1	P2	P3	P4
CD45-tdT-	1.44	39.11	64.23	64.38	64.3	67.55
	1.29	35.39	62.16	64.46	72.29	82.2
	0.78	43.81	66.46	72.74	62.04	74.39
	1.51	37.58	62.3	61.76	71.45	75.7
	1.03	25.96	59.39	65.95	72.45	85.15
	3.82	38.31	60.74	68.84	81.5	85.3
	1.61	26.97	70.74	79.42	81.61
	1.63	57.75	65.48	76.81
	1.32	49.64
	1.66	46.73
Mean	1.609	40.125	63.9375	69.295	72.2343	78.3817
SD	0.825812	9.80535	3.62228	6.39828	7.54209	7.0527
Percentage (%)	Fresh WBM	P0	P1	P2	P3	P4
CD45-tdT+	0.0121	16.19	31.2	33.22	33.49	32.45
	0.015	18.33	34.3	32.89	25.68	17.8
	0.0141	11.48	23.21	24.72	33.76	25.1
	0.0141	15.35	29.16	33.91	26.53	23.47
	0.0201	12.58	31.12	30.11	26.56	14.16
	0.0131	22.68	32.6	29.44	17.24	13.98
	0.01	17.07	23.58	19.14	17.46
	0.0191	33.33	27.03	22.03
		20.66
		22.8
Mean	0.0147	19.047	29.025	28.1825	25.8171	21.16
SD	0.00339622	6.31774	4.09157	5.57093	6.66395	7.2134

## Sheet: 4e-f
												Note
Figure 4e left	Emcn+ # (x10^6) from					Figure 4e right	Fold change of Emcn+ # (compared to Emcn+ # from Fresh WBM)					n=8 for Fresh WBM n=10 for P0 n=8 for P1 n=3 for P1Emcn+ n number refers to each experiment from individual mouse
	Fresh WBM	P0	P1	P1Emcn+			P0	P1	P1Emcn+
	0.0059	0.2246	0.1257	0.202682			37.84	0.56	0.406664
	0.0061	0.0881	0.1444	0.159328			14.45	1.64	0.409058
	0.005	0.3618	0.2579	0.18395			72.85	0.71	0.589206
	0.0055	0.2331	0.091				42.66	0.39
	0.0099	0.1357	0.1195				13.71	0.88
	0.0051	0.127	0.1604				97.17	0.32
	0.0055	0.0874	0.0998				70.36	0.26
	0.0082	0.4984	0.1199				38.17	0.38
		0.3895				Mean	48.4013	0.6425	0.468309
		0.3122				SD	29.4319	0.454462	0.104706
Mean	0.0064	0.24578	0.139825	0.181987
SD	0.00173617	0.141078	0.0526192	0.0217433
Figure 4f left	Emcn- # (x10^6) from											n=8 for Fresh WBM n=10 for P0 n=8 for P1-2 and P1Emcn- - P3Emcn- n=7 for P3 n=6 for P4 and P4Emcn- n number refers to each experiment from individual mouse
	Fresh WBM	P0	P1	P2	P3	P4	P1Emcn-	P2Emcn-	P3Emcn-	P4Emcn-
	0.0038	2.0105	12.4282	20.6687	26.8693	35.4543	8.41	22.98	42.9	88.67
	0.0051	2.4074	15.5387	24.4944	28.3835	32.0453	8.83	17.66	17.66	16.48
	0.0042	2.2523	18.6768	46.1381	22.333	37.461	7.68	17.91	28.66	26.75
	0.0044	2.6483	14.3493	30.6772	34.4381	10.6725	8.72	19.19	17.06	41.87
	0.0052	2.0936	16.9382	28.7491	8.0471	9.7571	7.67	18.41	20.46	32.35
	0.0039	2.3364	5.6858	9.1119	7.0179	13.0135	17.71	22.43	26.17	53.72
	0.0026	1.7982	5.1735	6.2436	8.5774		11.03	17.64	29.41
	0.0028	2.8717	6.9673	9.0198			17.27	23.02	38.37
		1.8904
		2.4669
Mean	0.004	2.27757	11.9697	21.8878	19.3809	23.0673	10.915	19.905	27.5863	43.3067
SD	0.000948683	0.338641	5.3316	13.5975	11.3326	13.2143	4.19194	2.46203	9.39149	25.621
Figure 4f right	Fold change of Emcn- # (compared to Emcn- # from Fresh WBM)
	P0	P1	P2	P3	P4	P1Emcn-	P2Emcn-	P3Emcn-	P4Emcn-
	533.96	6.18	1.66	1.3	1.32	3.73	2.73	1.87	2.07
	467.62	6.45	1.58	1.16	1.13	3.33	2	1	0.93
	532.32	8.29	2.47	0.73	1.09	3.67	2.33	1.6	0.93
	597.23	5.42	2.14	1.2	1.33	3.73	2.2	0.89	1.6
	399.66	8.09	1.7	0.88	1.39	4.27	2.4	1.11	1.1
	731.79	1.98	1.6	1.12	1.52	6.17	1.27	1.17	1.4
	728.91	2.74	1.21	0.95		5.83	1.6	1.67
	868.86	2.82	1.29			7	1.33	1.67
Mean	607.544	5.24625	1.70625	1.04857	1.29667	4.71625	1.9825	1.3725	1.33833
SD	156.947	2.46515	0.417542	0.201364	0.161699	1.40052	0.531998	0.369894	0.44674

## Sheet: 5c
								Note
	MF effect			MC effect				n=8 for MF effect n=6 for MC effect n number refers to each experiment from individual culture dish
	tdT+	Emcn-	Emcn+	tdT+	Emcn-	Emcn+
Fold change of cell #	1.86207	2	1.33333	0.325581	0.30303	0.4
	1.55556	1.6	1.33333	0.37931	0.375	0.4
	2.48529	2.69091	1.61538	0.275862	0.26087	0.333333
	2.33333	2.44828	1.85714	0.555556	0.533333	0.666667
	5.34783	6	2.25	0.183062	0.1907	0.168736
	4.44444	5.14286	2	0.302712	0.369956	0.199717
	1.89189	2.05477	1.58637
	2.20519	2.01479	2.49681
Mean	2.7657	2.99395	1.80905	0.337014	0.338815	0.361409
SD	1.28013	1.53361	0.39464	0.114235	0.107557	0.163409

## Sheet: 5d
				Note
12-well-plate, 2-week-culture Additional BM CD11b+ # = 4x10^6 Additional P0 MC # = 8x10^4	Emcn+ # (x10^4)	Emcn- # (x10^4)		A representative from n=3 independent experiments
Control 1/2 (half cell density than usual)	0.793551	1.48848
Coculture 1/2 + BM CD11b+	1.25887	3.05848
Coculture 1/2 + P0 MC	0.133901	0.283853
Control 1/4 (quarter cell density than usual)	0.250588	0.383812
Coculture 1/4 + BM CD11b+	0.62567	0.7733
Coculture 1/4 + P0 MC	0.0500468	0.141993

[truncated: 16 more sheets: 5e-f, 5g, 6c, 6e-f, 7d, 7g, S1a, S2e, S3a, S3b, S3d-f, S3h, S4a, S4b, S4c, S6a-d]
